# Supplementary material for: Systematic Reconstruction of the Complete Two-Component Sensorial Network in Staphylococcus aureus
Source: mSystems. 2020 Aug 18;5(4):e00511-20. doi: 10.1128/mSystems.00511-20 (PMC7438023; doi:10.1128/mSystems.00511-20)
Supplement: DATA SET S1 [file mSystems.00511-20-sd001.xlsx]

## Sheet: wal
Locus Tag		Gene	log2 FC	FDR corrected p-value	Fold-Change
MW_RS00100	MW0018	walR	5.95374	0	61.9802
MW_RS01710	MW0325		1.24249	0.0304386	2.36607
MW_RS01715	MW0326		1.14341	0.0124663	2.20903
MW_RS02190	MW0413		2.08068	0.000338681	4.23008
MW_RS02665	MW0481	radA	1.5175	1.38e-08	2.86294
MW_RS02840	MW0516	sdrC	2.0323	0.0213361	4.09057
MW_RS03005	MW0550		3.99702	1.37e-12	15.967
MW_RS03870	MW0711		1.25827	3.69e-05	2.39208
MW_RS04845	MW0902		1.28745	0.000269505	2.44097
MW_RS04900	MW0911		1.73003	7.9e-07	3.31734
MW_RS05030	MW0936	atl	2.42615	5.93e-18	5.37459
MW_RS05945	MW1107	rpmB	1.13721	0.0312478	2.19956
MW_RS06020	MW1121	rpsP	1.4032	7.83e-05	2.64488
MW_RS06030	MW1123	trmD	1.02679	0.00486796	2.03748
MW_RS06705	MW1248	msrA1	1.53565	7.69e-05	2.89919
MW_RS08160	MW1527	rpsU	1.46931	0.00013496	2.76889
MW_RS08655	MW1622	rplT	1.51172	4.42e-08	2.8515
MW_RS08660	MW1623	rpmI	1.45907	1.08e-06	2.74932
MW_RS08665	MW1624	infC	1.52468	1.62e-08	2.87723
MW_RS09265	MW1736		3.05236	2.62e-05	8.29568
MW_RS10350	MW1898		1.82861	3.48e-06	3.55194
MW_RS10455	MW1918		1.55462	0.00835145	2.93757
MW_RS11135	MW2044	rmpE2	1.40283	0.000181522	2.6442
MW_RS11280	MW2072		1.32404	0.00721904	2.50367
MW_RS11620	MW2137	rplM	1.18209	0.00025857	2.26905
MW_RS13355	MW2464		2.0552	8.83e-08	4.15601
MW_RS13475	MW2487	ssaA1	3.32344	2.37e-12	10.0105
MW_RS14035	MW2586	icaA	2.47418	0.00107017	5.55651
MW_RS14250	MW2629	mnmG	1.11738	0.00583052	2.16952
MW_RS14255	MW2630	mnmE	1.31651	0.00267745	2.49063
MW_RS14260	MW2631	rnpA	1.96008	0.0032481	3.89083
MW_RS14380			1.7188	1.72e-06	3.29163
MW_RS14385			1.09564	0.0145225	2.13708
MW_RS14600			1.0898	0.0296778	2.12845
MW_RS14720	MW1322a		1.0047	0.0269205	2.00653
MW_RS14820	MW1864a		1.28714	0.00549943	2.44043
MW_RS02885	MW0525		-1.00263	0.00835606	-2.00365
MW_RS03235	MW0593		-3.97957	6.39e-35	-15.775
MW_RS03240	MW0594		-3.40678	3.76e-23	-10.6058
MW_RS03245	MW0595		-2.99135	0	-7.9522
MW_RS04135	MW0761		-1.74637	0.00287727	-3.35514
MW_RS04255	MW0785		-1.24445	0.00232191	-2.36929
MW_RS04745	MW0882		-1.13462	0.00147894	-2.19561
MW_RS04885	MW0908		-1.2585	0.00438294	-2.39247
MW_RS05240	MW0975		-1.35388	0.000339808	-2.55598
MW_RS06595	MW1228		-1.06532	0.0436039	-2.09264
MW_RS07360	MW1369	ebpS	-1.5554	0.000629343	-2.93915
MW_RS07850	MW1466		-1.14866	0.0113686	-2.21708
MW_RS08810	MW1651		-1.02298	0.0265321	-2.03211
MW_RS09810	MW1802		-1.20686	0.00918842	-2.30834
MW_RS09815	MW1803		-1.56944	0.000362053	-2.9679
MW_RS11165	MW2050		-1.01088	0.0411842	-2.01514
MW_RS12485	MW2303		-1.56362	0.0180786	-2.95595
MW_RS12665	MW2339	gpmA	-3.45633	1.14e-11	-10.9764
MW_RS13035	MW2403		-1.26254	0.00461529	-2.39918
MW_RS13685	MW2525		-1.01278	0.0411842	-2.0178

## Sheet: hpt
Locus Tag		Gene	log2 FC	FDR corrected p-value	Fold-Change
MW_RS01030	MW0198	hptR	10.3358	0	1292.33
MW_RS01025	MW0197	uhpT	4.63996	7.94e-23	24.9325

## Sheet: lyt
Locus Tag		Gene	log2 FC	FDR corrected p-value	Fold-Change
MW_RS01250	MW0237	lytR	9.88856	0	947.879

## Sheet: gra
Locus Tag		Gene	log2 FC	FDR corrected p-value	Fold-Change
MW_RS03380	MW0621	graR	10.4055	0	1356.31
MW_RS14195	MW2618		2.75009	2.7e-18	6.72761

## Sheet: sae
Locus Tag		Gene	log2 FC	FDR corrected p-value	Fold-Change
MW_RS00560	MW0107	sodM	1.11405	0.00118836	2.16453
MW_RS01020	MW0196		5.73551	1.85e-20	53.2794
MW_RS01065	MW0205		3.94867	1.87e-18	15.4407
MW_RS01070	MW0206	coa	3.71787	0	13.158
MW_RS01075			3.6153	2.94e-07	12.255
MW_RS01820	MW0345		5.30654	4.25e-20	39.5755
MW_RS02010	MW0382	set16	1.96873	0.000306997	3.91423
MW_RS02015	MW0383	set17	3.34533	0.001155	10.1635
MW_RS02035	MW0386	set20	2.78421	0.0394661	6.88861
MW_RS02045	MW0387	set21	2.84816	0.0306703	7.20083
MW_RS02050	MW0388	set22	2.83384	1.36e-05	7.12969
MW_RS03630	MW0668	saeR	10.3529	0	1307.8
MW_RS03635	MW0669	saeQ	7.08928	0	136.171
MW_RS03640	MW0670	saeP	9.68701	0	824.293
MW_RS03720	MW0685	opuBB	1.26541	1.53e-07	2.40395
MW_RS04160			3.63056	2.39e-05	12.3853
MW_RS04165	MW0767	emp	4.49089	1.58e-21	22.485
MW_RS04170	MW0768		4.91972	7.71e-21	30.268
MW_RS04945	MW0920		3.31161	3.48e-15	9.92871
MW_RS05565	MW1037	efb	9.36308	0	658.519
MW_RS05570			3.0392	2.89e-09	8.22036
MW_RS05575	MW1038	flr	4.08569	4.16e-18	16.9791
MW_RS05625	MW1044	hla	3.46375	3.74e-06	11.033
MW_RS07410	MW1378	lukF	1.92879	1.71e-07	3.80737
MW_RS07415	MW1379	lukS	2.04592	8.99e-07	4.12937
MW_RS10235	MW1879	map-W	8.13513	0	281.137
MW_RS10240	MW1880		8.61734	0	392.714
MW_RS10245	MW1881	hlb	5.33436	1.03e-31	40.3463
MW_RS10250	MW1882		2.6146	0.000218206	6.12455
MW_RS10570	MW1941	lukG	6.70374	0	104.238
MW_RS10575	MW1942	lukH	6.76695	0	108.907
MW_RS12680	MW2341	sbi	8.99729	0	511.04
MW_RS12685			9.72651	1.13505e-43	847.17
MW_RS12690	MW2342	hlgA	2.45819	0.00382065	5.49527
MW_RS12695	MW2343	hlgC	5.76813	3.79e-26	54.4981
MW_RS12700	MW2344	hlgB	4.61628	2.05e-24	24.5267
MW_RS13130	MW2420	fnbB	3.71788	3.6e-11	13.1581
MW_RS13135	MW2421	fnbA	7.073	0	134.643
MW_RS14840			1.10777	0.00883401	2.15513

## Sheet: tcs7
Locus Tag		Gene	log2 FC	FDR corrected p-value	Fold-Change
MW_RS06475	MW1206		9.98475	0	1013.23
MW_RS06480	MW1207		9.39082	0	671.301
MW_RS06490	MW1209	tcs7R	10.0141	0	1034.09
MW_RS06495	MW1210		5.16114	2.48e-09	35.7815
MW_RS06500	MW1211	nuc	2.74623	2.07e-18	6.70963

## Sheet: arl
Locus Tag		Gene	log2 FC	FDR corrected p-value	Fold-Change
MW_RS00330	MW0062		3.40484	8.39e-23	10.5915
MW_RS00335	MW0063		3.79185	2.24e-17	13.8503
MW_RS03515	MW0646		4.32543	0	20.0486
MW_RS03520	MW0647		4.18078	0	18.1359
MW_RS03525	MW0648	mgrA	3.04389	2.29e-16	8.24709
MW_RS04150	MW0763		2.78645	1e-34	6.89929
MW_RS07000	MW1305	arlR	10.5755	0	1525.99
MW_RS13090	MW2412		4.7904	0	27.6729
MW_RS13095	MW2413		4.55925	1.68156e-44	23.576
MW_RS14170	MW2612		2.13445	0.00666922	4.39069
MW_RS01320	MW0249		-1.49021	0.0458183	-2.80929
MW_RS03570	MW0657		-1.00097	0.000168054	-2.00134
MW_RS06360	MW1187	hfq	-1.36605	1.6e-06	-2.57764
MW_RS06460	MW1203		-1.77182	0.0145641	-3.41485
MW_RS13390	MW2471	feoB	-1.73928	0.034966	-3.33868
MW_RS13580	MW2506		-2.19221	1.2e-05	-4.57005
MW_RS13585	MW2507		-2.43443	0.0010162	-5.40549
MW_RS13975	MW2575	sraP	-1.19335	0.000164042	-2.28683
MW_RS14015	MW2582		-2.24194	0.000750407	-4.73034
MW_RS14110	MW2600		-1.76421	5.15e-10	-3.39687

## Sheet: srr
Locus Tag		Gene	log2 FC	FDR corrected p-value	Fold-Change
MW_RS00265	MW0051	entH	4.76472	3.22e-14	27.1846
MW_RS00270	MW0053		2.67348	5.25e-06	6.37966
MW_RS00370	MW0070	plc	2.3982	4.34e-12	5.27145
MW_RS00425	MW0081		3.82611	4.55e-39	14.1832
MW_RS00655	MW0123	adhE	1.6876	0.00628371	3.2212
MW_RS00820	MW0156	argB	1.12096	0.00292818	2.17491
MW_RS00825	MW0157	argJ	1.04954	0.00506736	2.06987
MW_RS00830	MW0158	argC	1.09905	0.0079289	2.14214
MW_RS00835	MW0159	rocD1	1.06847	0.0417431	2.09721
MW_RS01045	MW0201	pflB	6.41556	0	85.3641
MW_RS01050	MW0202	pflA	6.13226	0	70.1447
MW_RS01055	MW0203		3.55573	0.000518463	11.7593
MW_RS01115	MW0213		4.16093	0	17.8881
MW_RS01120	MW0214		5.19235	0	36.5639
MW_RS01125	MW0215		5.84994	0	57.6777
MW_RS01130	MW0216		5.43247	0	43.1852
MW_RS01150	MW0218		1.18276	1.86e-12	2.27011
MW_RS01285	MW0243		1.67959	2.92e-06	3.20337
MW_RS02275	MW0429		2.00377	7.82e-10	4.01046
MW_RS02280	MW0430		1.52991	6.36e-07	2.88768
MW_RS03530	MW0649		1.90182	2.47e-11	3.73684
MW_RS03535	MW0650		1.06329	1.66e-08	2.08969
MW_RS03545	MW0652		1.55805	9.13e-06	2.94455
MW_RS03660	MW0674	queC	1.42032	0.00301955	2.67645
MW_RS04230	MW0780		1.20799	0.000278917	2.31016
MW_RS04465	MW0825		1.65484	1.65e-09	3.14889
MW_RS04555	MW0843	argG	2.70446	1.73e-05	6.51815
MW_RS05060	MW0942	qoxC	2.85597	1.1e-22	7.23988
MW_RS05065	MW0943	qoxB	2.8257	1.21e-20	7.08958
MW_RS05200	MW0968		4.46449	0	22.0772
MW_RS05205	MW0969		4.55854	0	23.5644
MW_RS05210	MW0970		1.00567	7.51e-07	2.00787
MW_RS05360	MW0999	ctaB	1.71295	8.08e-30	3.27831
MW_RS05365	MW1000		2.07268	2.73e-23	4.20667
MW_RS06565	MW1223	rpsN	2.00958	5.29e-15	4.02664
MW_RS07740	MW1446	srrA	9.83911	0	915.939
MW_RS08465	MW1586		1.01315	0.00312021	2.01832
MW_RS08600	MW1613	hemD	1.22838	1.68e-07	2.34304
MW_RS08605	MW1614	hemC	1.19754	4.86e-10	2.29348
MW_RS08610	MW1615	hemX	1.44113	2.5e-13	2.71534
MW_RS08615	MW1616	hemA	1.19612	4.02e-05	2.29123
MW_RS08830	MW1654	ackA	1.88014	2.03e-08	3.6811
MW_RS09495			1.71072	1.92e-22	3.27324
MW_RS09500	MW1772	hemY	1.4716	1.49e-22	2.7733
MW_RS09505	MW1773	hemH	1.53172	3.08e-23	2.89131
MW_RS09510	MW1774	hemE	1.50262	1.33e-22	2.83356
MW_RS09525	MW1776		1.09628	3.64e-05	2.13802
MW_RS10280	MW1885	sak	2.23615	7.82e-10	4.71139
MW_RS11045	MW2026	atpC	1.24678	2.87e-05	2.37311
MW_RS11050	MW2027	atpD	1.19692	0.000265476	2.2925
MW_RS11075	MW2032	atpE	1.00084	0.00388344	2.00117
MW_RS11080	MW2033	atpB	1.23309	1.94e-05	2.3507
MW_RS11185	MW2054	coaW	1.06853	0.000173783	2.0973
MW_RS11270	MW2070	czrB	1.01319	0.000258987	2.01837
MW_RS11535	MW2119	lacC	2.17472	0.0369066	4.51497
MW_RS11970	MW2203		1.23476	3.34e-13	2.35343
MW_RS12440	MW2295		3.34652	0	10.1719
MW_RS12490	MW2304	gltT	1.20826	1.53e-09	2.31059
MW_RS12495	MW2305		2.99593	8.49e-31	7.97749
MW_RS13380	MW2469	clpL	2.96024	2.18e-10	7.78256
MW_RS13595	MW2509	pyrD	3.28508	0	9.74783
MW_RS13600	MW2510		1.95066	9.99e-32	3.86551
MW_RS13755	MW2536	nrdG	4.23333	0	18.8087
MW_RS13760	MW2537	nrdD	4.12345	0	17.4294
MW_RS14225	MW2624		3.51407	0	11.4246
MW_RS14230	MW2625		4.64228	0	24.9727
MW_RS14235	MW2626		5.8898	0	59.2933
MW_RS14350	MW0052b		2.92548	1.84e-08	7.59724
MW_RS14355			3.39527	4.79e-09	10.5215
MW_RS14905	MW2120	lacB	2.70832	0.00183391	6.53558
MW_RS00740	MW0140	isdI	-1.61753	0.000898999	-3.06849
MW_RS00745	MW0141		-2.03793	0.0066348	-4.10656
MW_RS00790	MW0150		-1.95267	0.0157126	-3.87091
MW_RS02625	MW0474	pdxS	-1.16324	0.000341377	-2.2396
MW_RS02630	MW0475	pdxT	-1.25908	0.000151585	-2.39343
MW_RS03325	MW0611	fhuG	-1.22195	6.77e-07	-2.33261
MW_RS03885	MW0714	hpf	-1.09149	0.0311676	-2.13094
MW_RS04535	MW0839	rocD2	-1.29012	2.6e-06	-2.44549
MW_RS04540	MW0840	gluD	-1.0234	1.23e-05	-2.0327
MW_RS05085	MW0946	folD	-1.46933	2.18e-11	-2.76894
MW_RS05350	MW0997	pycA	-1.07511	7.39e-06	-2.10688
MW_RS07955	MW1487	gcvPB	-1.04785	3.06e-05	-2.06744
MW_RS07965	MW1489	gcvT	-1.13065	0.00287366	-2.18958
MW_RS08740	MW1638	icd	-1.31326	2.75e-05	-2.48502
MW_RS08745	MW1639	citZ	-1.49379	2.02e-05	-2.81627
MW_RS08955	MW1675	fhs	-1.53043	1.96e-07	-2.88871
MW_RS09255	MW1734	menC	-1.13982	0.00101859	-2.20354
MW_RS09260	MW1735	menE	-1.26186	0.000435536	-2.39804
MW_RS11440	MW2101	htsC	-1.29634	0.000613008	-2.45605
MW_RS13040	MW2404		-1.10929	0.017364	-2.15739
MW_RS13185	MW2431		-1.34845	1.06e-05	-2.54638

## Sheet: pho
Locus Tag		Gene	log2 FC	FDR corrected p-value	Fold-Change
MW_RS00120	MW0022	walJ	1.13853	5.59e-06	2.20156
MW_RS00600	MW0114	phnE1	6.97686	0	125.963
MW_RS00605	MW0115	phnE2	6.85289	0	115.591
MW_RS00610	MW0116	phnC	7.08283	0	135.564
MW_RS00620	MW0118		7.65124	0	201.026
MW_RS00625	MW0119	operon MW0118	5.82409	0	56.6532
MW_RS00630			6.79739	2.24e-40	111.229
MW_RS01305	MW0246	rbsU	1.40271	0.0247695	2.64398
MW_RS01740	MW0330		1.30147	3.28e-11	2.4648
MW_RS02530			1.45622	0.0347368	2.74389
MW_RS03055	MW0558		1.94918	0.0044641	3.86154
MW_RS03070	MW0561		1.76029	0.00421178	3.38766
MW_RS03080	MW0562		1.29661	0.0122266	2.45651
MW_RS03540	MW0651		1.44476	0.0286884	2.72218
MW_RS03855	MW0708		1.21739	0.000100448	2.32526
MW_RS04660	MW0865	fabH	1.30942	8.42e-11	2.47842
MW_RS04665	MW0866	fabF	1.22713	3.22e-05	2.34101
MW_RS05290	MW0985	potD	1.4494	0.0006062	2.73095
MW_RS05805	MW1079	ispA	1.08461	0.00300679	2.1208
MW_RS05810	MW1080		1.06518	5.85e-08	2.09243
MW_RS05965	MW1111	fapR	2.20598	2.39e-21	4.61389
MW_RS05970	MW1112	plsX	2.14169	5.89e-15	4.4128
MW_RS05975	MW1113	fabD	2.22692	2.96e-21	4.68132
MW_RS05980	MW1114	fabG	2.08309	1e-27	4.23715
MW_RS05985			1.49214	5.49e-05	2.81306
MW_RS06830	MW1273	PhoU	9.50973	0	728.976
MW_RS06835	MW1274	pstB	10.3995	0	1350.75
MW_RS06840	MW1275	pstA	10.8223	0	1810.62
MW_RS06845	MW1276	pstC	11.0837	0	2170.29
MW_RS06850	MW1277	pstS	12.6169	0	6281.39
MW_RS07165	MW1332		1.09775	0.00462006	2.14021
MW_RS07880	MW1472	recN	1.04288	3.38e-06	2.06034
MW_RS08720			1.30039	0.000143902	2.46296
MW_RS08730	MW1637	PhoP	10.2509	0	1218.5
MW_RS08930	MW1671	tyrS	1.11072	1.4e-10	2.15953
MW_RS09405	MW1762	bsaD	3.78826	2.78e-05	13.8159
MW_RS09410	MW1763	bsaC	2.95104	8.29e-06	7.73308
MW_RS09425	MW1766	bsaA1	4.76372	0	27.1658
MW_RS09445	MW1770		1.23802	0.0101865	2.35875
MW_RS09860	MW1810		1.068	0.0241988	2.09652
MW_RS11220			1.6872	0.00799941	3.22032
MW_RS11255	MW2067	manA	1.25749	1.11e-13	2.39079
MW_RS12465	MW2299	scrA	1.20719	0.000169582	2.30888
MW_RS13290	MW2451	sdaAA	1.2965	0.000736227	2.45633
MW_RS13295	MW2452	sdaAB	1.45384	0.0407292	2.73936
MW_RS13305	MW2454		7.63091	0	198.213
MW_RS13310	MW2455		1.00638	1.7e-06	2.00887
MW_RS13365	MW2466	mvaA	1.03962	3.93e-05	2.05569
MW_RS13375	MW2468	adaB	1.31291	1.63e-06	2.48442
MW_RS13480	MW2488	oatA	1.29153	5.71e-12	2.44787
MW_RS13835	MW2547	phoB	8.76551	0	435.194
MW_RS13855	MW2552	arcR	1.02306	0.0347368	2.03223
MW_RS13925	MW2565		2.40271	2.16e-19	5.28796
MW_RS14365			1.39559	0.00156653	2.63096
MW_RS14665			1.06549	0.00336348	2.09288
MW_RS00840	MW0160	brnQ1	-1.40616	2.96e-06	-2.6503
MW_RS01515	MW0287		-1.29002	2.06e-05	-2.44532
MW_RS01745	MW0331		-1.09561	0.00141431	-2.13703
MW_RS01765	MW0335		-2.14637	0.0250439	-4.42711
MW_RS02515	MW0469	folP	-1.14191	0.00910215	-2.20673
MW_RS02895	MW0527		-1.30992	0.000165993	-2.47927
MW_RS03095	MW0565		-1.13792	0.000338008	-2.20063
MW_RS03135	MW0573		-1.46882	2.74e-08	-2.76795
MW_RS03725	MW0686	hisC	-1.33328	1.37e-06	-2.51975
MW_RS04225	MW0779		-1.7493	1.39e-08	-3.36196
MW_RS04765	MW0886		-1.28047	1.42e-05	-2.42918
MW_RS04805	MW0894		-1.02751	0.0012083	-2.0385
MW_RS05010	MW0933	patA	-1.5206	9.86e-07	-2.8691
MW_RS05835	MW1085	carA	-1.38588	0.044626	-2.61332
MW_RS06550	MW1220		-1.00331	0.005768	-2.00459
MW_RS06785	MW1265		-1.03867	0.00251605	-2.05433
MW_RS08905			-1.59969	0.00451527	-3.03078
MW_RS08975	MW1679	ccpA	-1.02083	6e-06	-2.02908
MW_RS08985	MW1680	aroA2	-1.45495	2.25e-06	-2.74147
MW_RS09615			-1.86494	0.0104819	-3.64253
MW_RS10150	MW1861	aldH	-1.25813	1.04e-07	-2.39185
MW_RS10170	MW1866		-1.2627	0.000278029	-2.39944
MW_RS10760	MW1977	ilvD	-2.38011	0.00917205	-5.20577
MW_RS11195	MW2056		-1.02233	0.00119029	-2.03119
MW_RS11200	MW2057	hmrA	-1.51202	1.15e-05	-2.85209
MW_RS11635	MW2140	ecfA2	-1.00755	0.000100436	-2.0105
MW_RS11640	MW2141	ecfA1	-1.3998	6.41e-07	-2.63865
MW_RS11855	MW2182		-1.08195	0.000229268	-2.11689
MW_RS12165	MW2242		-1.42939	0.00913435	-2.69332
MW_RS12190	MW2247		-1.20202	5.86e-08	-2.30061
MW_RS12265	MW2261		-1.50113	2.46e-05	-2.83064
MW_RS12595	MW2327		-1.77618	3.57e-06	-3.42517
MW_RS12645	MW2336	tcyA	-1.14929	0.00416925	-2.21805
MW_RS12845	MW2368		-1.06541	0.000169236	-2.09277
MW_RS13000	MW2397		-1.4453	1.68e-07	-2.7232
MW_RS13275	MW2449		-1.21027	0.00140307	-2.31381
MW_RS13280	MW2450		-1.98	0.0158664	-3.94492
MW_RS13320	MW2457		-1.13763	0.00536977	-2.2002
MW_RS13325	MW2458		-1.06438	0.0119833	-2.09127
MW_RS13670	MW2522		-1.39411	1.8e-05	-2.62826
MW_RS14115	MW2601		-1.76947	0.00251605	-3.40928
MW_RS14120	MW2602		-1.39675	0.0323015	-2.63307
MW_RS14160	MW2610	pcp	-1.08388	0.00625777	-2.11973
MW_RS14445			-2.30659	6.08e-10	-4.94712
MW_RS14995			-1.92745	6.35e-06	-3.80381

## Sheet: air
Locus Tag		Gene	log2 FC	FDR corrected p-value	Fold-Change
MW_RS01775	MW0337		2.21714	2.81e-16	4.64972
MW_RS01780	MW0338		1.78211	1.52e-08	3.43928
MW_RS01785	MW0339	ychF	1.48242	2.44e-13	2.79417
MW_RS02830	MW0514		5.1579	0	35.7013
MW_RS02835	MW0515	azo1	5.10651	0	34.4518
MW_RS03255	MW0597		1.98424	7.51e-08	3.95655
MW_RS03510	MW0645	uppP	1.47083	2.77e-13	2.77182
MW_RS04430	MW0818		3.76473	3.47e-30	13.5924
MW_RS06295	MW1173		3.64466	0	12.507
MW_RS06570	MW1224	guaC	3.12014	5.92e-15	8.69475
MW_RS06575			2.7982	0.00491004	6.95572
MW_RS06580	MW1225		1.89645	2.14e-17	3.72295
MW_RS06645	MW1237	acnA	1.28071	4.53e-14	2.42959
MW_RS06945	MW1294		1.14888	1.11e-11	2.21742
MW_RS07025	MW1309	tnp	1.34699	0.00934515	2.54381
MW_RS07030	MW1310	ctpA	1.22201	1.26e-10	2.33272
MW_RS07040	MW1311		2.40914	1.57e-18	5.31158
MW_RS07045	MW1312	crr	2.50854	2.48e-21	5.69045
MW_RS07050	MW1313	msrB	2.54191	1.12e-25	5.82359
MW_RS07055	MW1314	msrA2	2.23785	3.74e-16	4.71692
MW_RS07200	MW1340	pbp2	1.30453	4.94e-07	2.47004
MW_RS07340	MW1366	cmk	1.33087	2.16e-09	2.51554
MW_RS07375	MW1372	fer	3.47467	0	11.1168
MW_RS08050	MW1505	sodA	2.34362	2.28e-09	5.07574
MW_RS09315	MW1745	tnp	1.5376	0.0278722	2.90311
MW_RS09590	MW1789	airR	10.2649	0	1230.41
MW_RS09825	MW1805		3.02847	0	8.15944
MW_RS09910	MW1820		1.0217	0.00203645	2.03031
MW_RS10015	MW1838	rumA	2.81663	3.91e-24	7.04515
MW_RS10045	MW1843	putP	2.35994	2.52e-40	5.1335
MW_RS11090	MW2035	mnaA	1.22405	0.000388903	2.33602
MW_RS11095	MW2036	upp	1.24268	0.00116209	2.36638
MW_RS11100	MW2037	glyA	1.27091	0.00145432	2.41314
MW_RS11105	MW2038		1.2112	0.000267536	2.3153
MW_RS11400	MW2093	lmrS	1.1219	0.00237727	2.17633
MW_RS11405	MW2094	sepA	2.16831	4.92e-05	4.49498
MW_RS11410	MW2095	sdrM	2.80427	2.14e-32	6.98507
MW_RS11575	MW2127	pbuG	1.10921	8.43e-05	2.15728
MW_RS12340	MW2277	tcaA	3.17888	0	9.05601
MW_RS12345	N/A		2.98632	1.78e-12	7.92451
MW_RS13425	MW2477		5.70956	3.89e-41	52.3297
MW_RS13770	MW2539	cysG	6.35526	0	81.8701
MW_RS13775	MW2540	cysJ	6.17022	0	72.0145
MW_RS14155	MW2609		6.34555	0	81.3205
MW_RS14510	MW0529b		5.80617	4.04e-30	55.9542
MW_RS02825	MW0513	tadA	-1.25397	1.08e-05	-2.38496
MW_RS12030	MW2215	sarY	-1.78701	0.0323722	-3.45098
MW_RS12035	MW2216		-2.09453	0.00047637	-4.27087

[truncated: 6 more sheets: vra, agr, kdp, hss, nre, bra]
