# Supplementary material for: Systematic Reconstruction of the Complete Two-Component Sensorial Network in Staphylococcus aureus
Source: mSystems. 2020 Aug 18;5(4):e00511-20. doi: 10.1128/mSystems.00511-20 (PMC7438023; doi:10.1128/mSystems.00511-20)
Supplement: DATA SET S2 [file mSystems.00511-20-sd002.xlsx]

## Sheet: wal
Locus Tag		Gene	Label-free log2 FC	FDR corrected p-value	Fold-Change
MW_RS00100	MW0018	walR	4.38614	4.51853	20.9103
MW_RS00775	MW0147	ssuA	-1.05942	1.34914	-2.08409
MW_RS01565	MW0297	lip2	1.92136	1.53729	3.7878
MW_RS01750	MW0332	metE	-2.33981	3.48796	-5.06236
MW_RS01835	MW0348		-2.15842	1.71216	-4.46426
MW_RS02005	MW0381		-2.09976	1.79412	-4.28638
MW_RS02205	MW0416	metN1	-1.76991	2.46538	-3.41033
MW_RS02340	MW0438		-2.89431	1.37582	-7.43488
MW_RS02425	MW0453	spoVG	-3.26335	2.43603	-9.6021
MW_RS03235	MW0593		-1.13978	1.35035	-2.20347
MW_RS03245	MW0595		-1.41737	2.08231	-2.67098
MW_RS03485	MW0640		-1.32234	1.48621	-2.50071
MW_RS03575	MW0658		2.61958	1.51642	6.14571
MW_RS03915	MW0718		-1.56757	1.40874	-2.96405
MW_RS04300	MW0793		-3.96034	1.43745	-15.5661
MW_RS04430	MW0818		-1.69942	1.31114	-3.2477
MW_RS04440	MW0820		-1.32518	1.68164	-2.50564
MW_RS04530	MW0838		-1.4973	1.55709	-2.82314
MW_RS04650	MW0863		-1.67789	1.3872	-3.1996
MW_RS04685	MW0870	oppD	-1.04595	3.70882	-2.06473
MW_RS04730	MW0879	spxA	-1.90029	1.4343	-3.73288
MW_RS05030	MW0936	atl	1.98229	3.54484	3.9512
MW_RS05110	MW0951	purQ	-1.11259	2.24587	-2.16233
MW_RS05435	MW1012	isdA	-1.2204	1.63189	-2.33011
MW_RS06465	MW1204		-1.87808	1.44469	-3.67586
MW_RS06525	MW1216	thrC	-1.20866	1.48522	-2.31123
MW_RS06880	MW1282	asd	-1.499	1.77554	-2.82647
MW_RS06900	MW1286	dapI	-1.16458	1.79301	-2.24168
MW_RS07360	MW1369	ebpS	-1.14939	2.44539	-2.2182
MW_RS07375	MW1372	fer	1.55521	1.68152	2.93877
MW_RS08380	MW1570		-1.58763	1.60726	-3.00555
MW_RS08895	MW1665		-1.23477	1.85793	-2.35344
MW_RS08900	MW1666	serA	-1.44687	1.65616	-2.72616
MW_RS08910	MW1667		-1.52092	2.79288	-2.86974
MW_RS09085	MW1699	sasC	3.3412	2.74869	10.1345
MW_RS09395	MW1760	bsaF	1.705	1.56613	3.26029
MW_RS09920	MW1822		-3.79198	2.58994	-13.8516
MW_RS10580	MW1943	dapE	-1.30888	2.1682	-2.47749
MW_RS11070	MW2031	atpF	-1.44193	1.79698	-2.71684
MW_RS11175	MW2052	rpoE	-1.05842	1.34311	-2.08265
MW_RS11320	MW2086	fmtB	3.511	3.29184	11.4003
MW_RS11465	MW2105		-1.04518	2.73201	-2.06362
MW_RS12200	MW2249		-1.34626	1.85823	-2.54252
MW_RS12265	MW2261		-1.15545	1.72242	-2.22754
MW_RS12665	MW2339		-1.07281	2.32376	-2.10353
MW_RS12845	MW2368		-1.2401	1.60878	-2.36215
MW_RS13360	MW2465	ssaA like	3.76616	1.80587	13.6059

## Sheet: hpt
Locus Tag		Gene	Label-Free log2 FC	FDR corrected p-value	Fold-Change
MW_RS01030	MW0198	hptR	4.96441	1.90258	31.2202
MW_RS07815	MW1461	malA	1.31996	1.39261	2.49659
MW_RS11165	MW2050		-1.13041	1.30288	-2.18921
MW_RS13320	MW2457		2.67362	1.44962	6.38028
MW_RS13535	MW2497		1.87213	1.39315	3.66073

## Sheet: lyt
Locus Tag		Gene	label-Free log2 FC	FDR corrected p-value	Fold-Change
MW_RS00035	MW0007	nnrD	2.05991	2.40476	4.1696
MW_RS00360	MW0068		-1.48904	1.65494	-2.80702
MW_RS01250	MW0237	lytR	8.13382	3.82037	280.882
MW_RS01255	MW0238	lrgA	3.62983	1.50736	12.3791
MW_RS01260	MW0239	lrgB	6.31053	3.52042	79.3704
MW_RS01275	MW0242	bglA	1.2193	1.38639	2.32834
MW_RS03675	MW0677		-1.12631	1.31198	-2.183
MW_RS03915	MW0718		-2.14174	2.25495	-4.41294
MW_RS04955	MW0922		-1.17453	1.35642	-2.25719
MW_RS05495	MW1024		-1.18779	1.40457	-2.27804
MW_RS09395	MW1760	bsaF	1.82462	2.12546	3.54214
MW_RS09825	MW1805		1.79143	1.40466	3.46158
MW_RS11110	MW2039	ptpB	1.08287	1.46184	2.11825

## Sheet: gra
Locus Tag		Gene	Label-Free log2 FC	FDR corrected p-value	Fold-Change
MW_RS00035	MW0007	nnrD	2.11632	2.63591	4.33587
MW_RS01750	MW0332	metE	-1.12541	2.55102	-2.18164
MW_RS02005	MW0381		-1.32135	1.91693	-2.499
MW_RS03380	MW0621	graR	9.48598	4.86282	717.075
MW_RS03675	MW0677		-1.36483	1.36585	-2.57546
MW_RS04410	MW0814	dltA	3.09238	3.49687	8.52902
MW_RS04425	MW0817	dltD	3.94876	3.8931	15.4417
MW_RS04650	MW0863		-1.69756	1.33149	-3.24352
MW_RS05375	MW1001		1.08977	1.70797	2.1284
MW_RS06195	MW1153	rbfA	-1.32298	1.40239	-2.50182
MW_RS06650	MW1238		-1.05762	1.57716	-2.08149
MW_RS06700	MW1247	mprF	4.8342	3.10087	28.5259
MW_RS09085	MW1699	sasC	2.17525	1.7987	4.51664
MW_RS11485	MW2109		-1.5675	1.44639	-2.96391
MW_RS12000	MW2210	ureF	2.00984	1.3315	4.02738
MW_RS13965	MW2573	asp1	-1.4668	2.98851	-2.76408
MW_RS14190	MW2617	nixA	2.64518	1.37385	6.25574
MW_RS14195	MW2618		3.82621	2.34562	14.1842
MW_RS14205	MW2620	vraD	3.24015	1.99025	9.44892
MW_RS14315	MW2548		-1.84246	1.57544	-3.58621

## Sheet: sae
Locus Tag		Gene	Label-Free log2 FC	FDR corrected p-value	Fold-Change
MW_RS00035	MW0007	nnrD	3.90047	3.59981	14.9334
MW_RS00445	MW0085	sarS	2.72544	3.36026	6.61362
MW_RS00525	MW0100	butA	2.30896	2.42273	4.95526
MW_RS00560	MW0107	sodM	1.27215	1.53015	2.41521
MW_RS00770	MW0146	ssuB	-2.52185	2.73287	-5.74318
MW_RS00775	MW0147	ssuA	-1.23186	1.52583	-2.3487
MW_RS01070	MW0206	coa	7.77803	3.60922	219.493
MW_RS01565	MW0297	lip2	4.05389	2.34983	16.609
MW_RS01705	MW0324		2.1902	1.49091	4.56369
MW_RS01750	MW0332	metE	-1.7197	3.25458	-3.29368
MW_RS01820	MW0345		5.58703	3.15393	48.0688
MW_RS02010	MW0382	set16	3.43496	1.74993	10.815
MW_RS02050	MW0388	set22	3.55135	1.91409	11.7237
MW_RS02065	MW0391	set25	2.74865	1.46966	6.72088
MW_RS02205	MW0416	metN1	-1.32393	2.7547	-2.50347
MW_RS02255	MW0426	gltB	-2.25502	1.31233	-4.77341
MW_RS03630	MW0668	saeR	4.82793	2.45026	28.4022
MW_RS03640	MW0670	saeP	10.3743	5.03198	1327.32
MW_RS03715	MW0684	opuBA	1.25425	1.49448	2.38543
MW_RS03720	MW0685	opuBB	1.11117	2.40688	2.16021
MW_RS04165	MW0767	emp	7.35259	2.55006	163.437
MW_RS04170	MW0768		3.20093	2.2203	9.19551
MW_RS04175	MW0769	nuc	3.79585	3.50962	13.8888
MW_RS04680	MW0869	oppC	-1.42544	1.85412	-2.68596
MW_RS04685	MW0870	oppD	-2.28812	2.25126	-4.88419
MW_RS04690	MW0871	oppF	-1.07945	2.19845	-2.11323
MW_RS04695	MW0872	oppA	-2.02331	1.54778	-4.06515
MW_RS05575	MW1038	flr	4.53719	2.63271	23.2183
MW_RS05585	MW1040	fib	9.75783	3.95442	865.764
MW_RS07130	MW1327	tdcB	4.75889	3.78936	27.075
MW_RS07135	MW1328	ald1	4.87641	2.94094	29.3728
MW_RS07415	MW1379	lukS	2.43455	2.51556	5.40596
MW_RS07815	MW1461	malA	1.1529	1.34791	2.2236
MW_RS08195	MW1534	hrcA	1.11093	1.36519	2.15985
MW_RS08900	MW1666	serA	-1.16695	1.78135	-2.24537
MW_RS09900	MW1818		-1.94345	2.74696	-3.84624
MW_RS10235	MW1879		6.03217	3.65523	65.4431
MW_RS10240	MW1880		11.4008	4.50391	2703.85
MW_RS10570	MW1941		5.95228	3.63147	61.9177
MW_RS10575	MW1942		7.61583	3.90495	196.152
MW_RS11110	MW2039	ptpB	1.02343	1.77766	2.03275
MW_RS11255	MW2067	manA	-2.06513	2.07363	-4.18472
MW_RS12055	MW2220		1.107	2.57701	2.15397
MW_RS12680	MW2341	sbi	8.9656	3.46072	499.936
MW_RS12690	MW2342	hlgA	1.44845	2.03161	2.72915
MW_RS12695	MW2343	hlgC	5.60231	2.40493	48.5807
MW_RS12700	MW2344	hlgB	5.54191	3.31063	46.5888
MW_RS13130	MW2420	fnbB	2.00036	1.91209	4.001
MW_RS13135	MW2421	fnbA	6.82123	2.83042	113.082

## Sheet: tcs7
Locus Tag		Gene	Label-free log2 FC	FDR corrected p-value	Fold-Change
MW_RS00035	MW0007	nnrD	2.15297	2.7454	4.44742
MW_RS00445	MW0085	sarS	2.16454	2.53271	4.48323
MW_RS01685	MW0320	efeB	1.72435	2.26873	3.30431
MW_RS01705	MW0324		1.84906	1.92877	3.60265
MW_RS03730	MW0687		-1.80277	2.12029	-3.48889
MW_RS06475	MW1206		6.81833	3.08305	112.855
MW_RS06490	MW1209	tcs7R	5.92116	3.19797	60.5964
MW_RS09050	MW1692		-1.40365	1.64896	-2.6457

## Sheet: arl
Locus Tag		Gene	Label-Free log2 FC	FDR corrected p-value	Fold-Change
MW_RS00035	MW0007	nnrD	1.3545	1.84185	2.55708
MW_RS00840	MW0160	brnQ1	1.49791	1.85433	2.82433
MW_RS01320	MW0249		-1.43454	1.38642	-2.70296
MW_RS01565	MW0297	lip2	2.17394	1.75947	4.51254
MW_RS02205	MW0416	metN1	-1.96885	1.5353	-3.91456
MW_RS02255	MW0426	gltB	-1.17431	1.33446	-2.25685
MW_RS03515	MW0646		4.18812	1.94182	18.2285
MW_RS03520	MW0647		4.66955	2.43671	25.4492
MW_RS04150	MW0763		3.59572	1.32983	12.0898
MW_RS04680	MW0869	oppC	-1.76999	2.20653	-3.41052
MW_RS04685	MW0870	oppD	-1.76656	4.08969	-3.40242
MW_RS04695	MW0872	oppA	-1.24426	1.5436	-2.36897
MW_RS07000	MW1305	arlR	6.4907	2.54003	89.9281
MW_RS07115	MW1324	ebh	-2.34057	1.51993	-5.06503
MW_RS07815	MW1461	malA	1.37267	1.44512	2.58949
MW_RS10015	MW1838	rumA	1.6687	2.13861	3.17928
MW_RS10110	MW1855	nos	3.0413	2.12817	8.23233
MW_RS11320	MW2086	fmtB	-2.31102	1.64546	-4.96234
MW_RS11990	MW2208	ureC	-1.65701	1.56994	-3.15362
MW_RS12015	MW2213	sarR	2.01768	1.35114	4.04932
MW_RS12400	MW2288		1.18727	1.79452	2.27721
MW_RS13110	MW2416		-1.22585	1.65834	-2.33893
MW_RS13195	MW2433		1.7928	1.56265	3.46487
MW_RS14170	MW2612	capM	3.3435	2.33507	10.1506

## Sheet: srr
Locus Tag		Gene	Label-free log2 FC	FDR corrected p-value	Fold-Change
MW_RS00035	MW0007	nnrD	3.56168	3.61121	11.8079
MW_RS00105	MW0019	walK	-1.57258	2.02306	-2.97436
MW_RS00425	MW0081		3.43799	2.47369	10.8377
MW_RS00770	MW0146	ssuB	-2.12327	2.15191	-4.3568
MW_RS00785	MW0149		-1.2402	1.5697	-2.36231
MW_RS01045	MW0201	pflB	7.45052	3.33873	174.916
MW_RS01115	MW0213		1.95195	2.11042	3.86897
MW_RS01120	MW0214		3.08535	3.07502	8.48756
MW_RS01130	MW0216		7.46979	3.31067	177.268
MW_RS01150	MW0218		1.58247	2.55018	2.99482
MW_RS01205	MW0229		-1.67273	1.82607	-3.18817
MW_RS01495	MW0284		1.31022	2.5835	2.47979
MW_RS01705	MW0324		3.62387	3.1293	12.328
MW_RS01750	MW0332	metE	-2.34764	1.56509	-5.08991
MW_RS02205	MW0416	metN1	-1.23702	1.93099	-2.35711
MW_RS02215	MW0418	metQ2	-1.16361	1.32307	-2.24017
MW_RS02255	MW0426	gltB	-2.24056	2.11842	-4.7258
MW_RS03110	MW0568	adh	1.6729	1.56053	3.18855
MW_RS04440	MW0820		-1.89661	1.61988	-3.72337
MW_RS04555	MW0843	argG	1.81382	3.35347	3.51572
MW_RS04680	MW0869	oppC	-2.32739	1.62572	-5.01897
MW_RS04685	MW0870	oppD	-3.31876	3.30474	-9.97806
MW_RS04690	MW0871	oppF	-3.09499	1.67876	-8.54446
MW_RS04695	MW0872	oppA	-3.72023	2.90482	-13.1796
MW_RS05065	MW0943	qoxB	1.60954	1.67128	3.05155
MW_RS05070	MW0944	qoxA	1.83799	1.91659	3.57512
MW_RS05350	MW0997	pycA	-1.01991	3.02493	-2.02779
MW_RS06465	MW1204		-1.29517	1.39407	-2.45406
MW_RS06505	MW1212		2.21343	3.26258	4.63777
MW_RS06880	MW1282	asd	-3.05755	1.86434	-8.32558
MW_RS06895	MW1285	dapH	-1.7261	2.94775	-3.30832
MW_RS06900	MW1286	dapI	-1.44558	1.43103	-2.72372
MW_RS07055	MW1314	msrA2	-2.3188	1.32608	-4.98917
MW_RS07130	MW1327	tdcB	4.80389	3.66908	27.9328
MW_RS07135	MW1328	ald1	5.09483	3.14684	34.1741
MW_RS07740	MW1446	srrA	6.74885	3.71098	107.549
MW_RS07965	MW1489	gcvT	-1.08579	1.34869	-2.12254
MW_RS08465	MW1586	recJ	1.0715	1.48798	2.10162
MW_RS08900	MW1666	serA	-1.00363	2.6188	-2.00504
MW_RS08910	MW1667		-1.66652	1.70143	-3.17448
MW_RS09500	MW1772	hemY	1.02035	1.73036	2.02841
MW_RS09505	MW1773	hemH	1.09935	1.75484	2.14258
MW_RS09605	MW1792	fumC	-1.00949	1.64251	-2.0132
MW_RS10110	MW1855	nos	2.54715	1.8877	5.84479
MW_RS11235	MW2063	dps	3.54118	1.90698	11.6413
MW_RS11240	MW2064		3.54895	2.0492	11.7042
MW_RS11565	MW2125		1.00711	1.87158	2.00988
MW_RS11970	MW2203		1.43999	2.05506	2.71319
MW_RS12390	MW2286	mqo1	-1.13822	1.35846	-2.20109
MW_RS12410	MW2290	paiA	-1.13623	1.44319	-2.19806
MW_RS12585	MW2325		2.3819	1.88845	5.21223
MW_RS12970	MW2391	opp-1B	1.51675	2.14583	2.86146
MW_RS13380	MW2469	clpL	2.57917	4.51534	5.97596
MW_RS13535	MW2497		2.1128	1.67096	4.3253
MW_RS13590	MW2508		1.42624	1.34937	2.68745
MW_RS13595	MW2509	pyrD	1.95249	2.48679	3.87042
MW_RS13660	MW2521	ldhB	1.01139	2.4968	2.01585
MW_RS13760	MW2537	nrdD	6.14563	3.0301	70.7977
MW_RS13895	MW2559	isaB	-1.8752	2.32583	-3.66852

## Sheet: pho
Locus Tag		Gene	Label-free log2 FC	FDR corrected p-value	Fold-Change
MW_RS00035	MW0007	nnrD	2.28175	2.64565	4.86267
MW_RS00125	MW0023	adsA	4.31354	4.07775	19.8841
MW_RS00445	MW0085	sarS	2.80008	2.40495	6.96479
MW_RS00610	MW0116	phnC	5.90922	4.96826	60.097
MW_RS00615	MW0117	phnD	7.50384	3.57069	181.502
MW_RS00620	MW0118		7.43744	3.87435	173.338
MW_RS00625	MW0119		4.00359	3.24325	16.0399
MW_RS00775	MW0147	ssuA	-1.5575	1.38104	-2.94343
MW_RS00785	MW0149		-1.21103	1.96483	-2.31503
MW_RS01205	MW0229		-1.5119	1.42505	-2.85185
MW_RS01565	MW0297	lip2	3.29188	2.64673	9.79388
MW_RS01590	MW0301		1.07174	1.70999	2.10197
MW_RS01705	MW0324		2.64945	1.68476	6.27428
MW_RS01750	MW0332	metE	-3.50818	3.67341	-11.378
MW_RS01830	MW0347		-1.09169	1.77959	-2.13124
MW_RS02205	MW0416	metN1	-2.22426	2.47555	-4.67271
MW_RS02215	MW0418	metQ2	-1.53429	1.97519	-2.89646
MW_RS02255	MW0426	gltB	-3.0319	2.47829	-8.17886
MW_RS02340	MW0438		-2.58076	2.41401	-5.98255
MW_RS03490	MW0641		-1.11595	1.34923	-2.16738
MW_RS03585	MW0660	fruR	-1.52509	1.65293	-2.87805
MW_RS03730	MW0687		-1.6235	1.88279	-3.08122
MW_RS03885	MW0714	hpf	-1.31641	3.2932	-2.49046
MW_RS03915	MW0718		-1.18397	1.34043	-2.27201
MW_RS04175	MW0769	nuc	6.80369	5.94885	111.716
MW_RS04545	MW0841	glpQ	4.0101	2.24366	16.1124
MW_RS04575	MW0847	spsB	1.18169	2.13038	2.26842
MW_RS04680	MW0869	oppC	-2.46536	2.43736	-5.52265
MW_RS04685	MW0870	oppD	-3.76176	2.41975	-13.5645
MW_RS04690	MW0871	oppF	-2.47221	1.96889	-5.54893
MW_RS04695	MW0872	oppA	-2.95347	2.87058	-7.7461
MW_RS05110	MW0951	purQ	-1.61987	1.67008	-3.07347
MW_RS05115	MW0952	purL	-2.18369	1.31198	-4.54314
MW_RS05135	MW0956	purH	-1.15712	1.58346	-2.23012
MW_RS05760	MW1070		-1.83921	1.44652	-3.57814
MW_RS06520	MW1215	dhoM	-1.91167	2.3727	-3.76244
MW_RS06525	MW1216	thrC	-1.98465	1.72868	-3.95767
MW_RS06825	MW1272		-1.05897	1.50295	-2.08344
MW_RS06830	MW1273	PhoU	7.43332	4.25488	172.843
MW_RS06835	MW1274	pstB	8.38914	3.85931	335.261
MW_RS06850	MW1277	pstS	9.59106	4.28061	771.253
MW_RS06880	MW1282	asd	-2.522	1.89218	-5.74378
MW_RS06895	MW1285	dapH	-1.31189	1.36431	-2.48267
MW_RS06900	MW1286	dapI	-1.4064	1.94396	-2.65075
MW_RS08465	MW1586	recJ	1.037	2.79682	2.05196
MW_RS08730	MW1637	PhoP	8.34285	3.24024	324.674
MW_RS08895	MW1665		-1.56489	1.38843	-2.95855
MW_RS08900	MW1666	serA	-2.11327	2.42489	-4.32671
MW_RS08910	MW1667		-1.81264	1.52566	-3.51285
MW_RS08985	MW1680	aroA2	-1.41182	1.71095	-2.66073
MW_RS09085	MW1699	sasC	3.22304	2.61548	9.33752
MW_RS10150	MW1861	aldH	-1.09295	2.60036	-2.1331
MW_RS11165	MW2050		-1.49956	2.28067	-2.82756
MW_RS11415	MW2096		-1.79534	1.6908	-3.47097
MW_RS12500	MW2306	sarZ	-1.25563	1.78597	-2.38771
MW_RS12845	MW2368		-1.16742	2.05089	-2.2461
MW_RS13835	MW2547	phoB	7.19168	5.86164	146.188
MW_RS13925	MW2565		3.03902	3.39466	8.21933

## Sheet: air
Locus Tag		Gene	Label-free log2 FC	FDR corrected p-value	Fold-Change
MW_RS00035	MW0007	nnrD	1.69952	2.31581	3.24793
MW_RS01495	MW0284		-1.20102	2.08237	-2.29902
MW_RS01685	MW0320	efeB	1.70283	2.76784	3.25539
MW_RS01705	MW0324		2.4461	2.41015	5.44941
MW_RS01775	MW0337		1.97595	3.06322	3.93387
MW_RS01830	MW0347		-1.01591	1.42067	-2.02218
MW_RS02205	MW0416	metN1	-1.78825	1.77619	-3.45396
MW_RS02215	MW0418	metQ2	-1.11812	1.3345	-2.17064
MW_RS02830	MW0514		4.45277	3.14187	21.8986
MW_RS03675	MW0677		-1.23605	1.30115	-2.35553
MW_RS03915	MW0718		-2.03214	2.16273	-4.09011
MW_RS04300	MW0793		-1.05573	1.51055	-2.07877
MW_RS04430	MW0818		3.3022	1.93385	9.86419
MW_RS04450	MW0822	sufA	-2.96804	2.43893	-7.82472
MW_RS04575	MW0847	spsB	2.64126	3.5389	6.23876
MW_RS04685	MW0870	oppD	-1.00721	2.79327	-2.01002
MW_RS05080	MW0945		5.22871	3.96224	37.4972
MW_RS05375	MW1001		1.34578	1.32336	2.54168
MW_RS05435	MW1012	isdA	-1.0423	1.95046	-2.05951
MW_RS05835	MW1085	carA	-1.11943	1.32661	-2.17261
MW_RS05860	MW1090		-1.63908	1.69003	-3.11467
MW_RS06290	MW1172		4.02648	3.20925	16.2964
MW_RS06295	MW1173		4.80698	2.08501	27.9927
MW_RS06300	MW1174		1.94838	1.58604	3.85941
MW_RS06570	MW1224	guaC	2.10765	2.60454	4.30989
MW_RS06710	MW1249	msrR	2.49493	3.04811	5.63701
MW_RS07055	MW1314	msrA2	3.33035	1.83992	10.0585
MW_RS08925	MW1670	hrtA1	2.02017	3.47572	4.05632
MW_RS08985	MW1680	aroA2	-1.1034	1.53705	-2.1486
MW_RS09550	MW1782	prsA	2.90616	3.33919	7.4962
MW_RS09590	MW1789	AirR	9.24665	4.18268	607.462
MW_RS09875	MW1813	recX	1.00034	1.8296	2.00047
MW_RS09880	MW1814	mgt	5.65153	2.44664	50.2667
MW_RS11095	MW2036	upp	1.20777	1.8207	2.3098
MW_RS11415	MW2096		-1.424	1.44684	-2.68328
MW_RS12105	MW2230		2.33982	2.68031	5.06239
MW_RS12170	MW2243		3.20814	1.79154	9.24158
MW_RS12200	MW2249		-1.38767	1.31589	-2.61656
MW_RS12265	MW2261		-1.17964	2.10973	-2.2652
MW_RS12340	MW2277	tcaA	2.89459	1.80974	7.43633
MW_RS12775	MW2357		5.41981	2.95369	42.808
MW_RS13770	MW2539	cysG	5.59736	3.32126	48.4143
MW_RS13775	MW2540	cysJ	6.9692	3.83977	125.296
MW_RS14155	MW2609		6.39009	2.71306	83.8704
MW_RS14195	MW2618		2.69067	1.90006	6.45613

[truncated: 6 more sheets: vra, agr, kdp, hss, nre, bra]
